# Supplementary material for: Analytical and Clinical Evaluation of the STANDARD M10 Arbovirus Panel for Dengue Detection, Serotyping, and Multiplex Arboviral Screening in the Americas
Source: Diagnostics (Basel). 2026 Jun 11;16(12):1799. doi: 10.3390/diagnostics16121799 (PMC13297785; doi:10.3390/diagnostics16121799)
Supplement: Supplementary file 1 [file diagnostics-16-01799-s001.zip]

Archive with 4 entries (4 files):
- Supplementary Table S1 - specificity_summary_table.xlsx
- Supplementary Table S2 - Analytical_LoD_Performance_M10_vs_CDC.xlsx
- Supplementary Table S3 - STARD 2015 Reporting Checklist.pdf
- Supplementary Table S4 - Regression-based Ct offsets between STANDARD M10 and CDC RT qPCR.xlsx
