# Supplementary material for: Analytical and Clinical Evaluation of the STANDARD M10 Arbovirus Panel for Dengue Detection, Serotyping, and Multiplex Arboviral Screening in the Americas
Source: Diagnostics (Basel). 2026 Jun 11;16(12):1799. doi: 10.3390/diagnostics16121799 (PMC13297785; doi:10.3390/diagnostics16121799)
Supplement: Supplementary file 1 [file diagnostics-16-01799-s001.zip › Supplementary Table S1 - specificity_summary_table.xlsx]

## Sheet: Sheet 1 - specificity_summary_t
Specificity summary table
Condition	Viruses_present	Non_panel_virus	DENV-1_detected	DENV-2_detected	DENV-3_detected	DENV-4_detected	ZIKV_detected	CHIKV_detected	YFV_detected	WNV_detected	OROV_detected
DENV1-4	DENV-1, DENV-2, DENV-3, DENV-4	None	TRUE	TRUE	TRUE	TRUE	FALSE	FALSE	FALSE	FALSE	FALSE
DENV1-4 + ZIKV	DENV-1, DENV-2, DENV-3, DENV-4, ZIKV	None	TRUE	TRUE	TRUE	TRUE	TRUE	FALSE	FALSE	FALSE	FALSE
DENV1-4 + CHIKV	DENV-1, DENV-2, DENV-3, DENV-4, CHIKV	None	TRUE	TRUE	TRUE	TRUE	FALSE	TRUE	FALSE	FALSE	FALSE
DENV1-4 + YFV	DENV-1, DENV-2, DENV-3, DENV-4, YFV	None	TRUE	TRUE	TRUE	TRUE	FALSE	FALSE	TRUE	FALSE	FALSE
DENV1-4 + WNV	DENV-1, DENV-2, DENV-3, DENV-4, WNV	None	TRUE	TRUE	TRUE	TRUE	FALSE	FALSE	FALSE	TRUE	FALSE
All panel viruses	DENV-1, DENV-2, DENV-3, DENV-4, ZIKV, CHIKV, YFV, WNV	None	TRUE	TRUE	TRUE	TRUE	TRUE	TRUE	TRUE	TRUE	FALSE
ZIKV + CHIKV + YFV + WNV	ZIKV, CHIKV, YFV, WNV	None	FALSE	FALSE	FALSE	FALSE	TRUE	TRUE	TRUE	TRUE	FALSE
OROV only	OROV	OROV	FALSE	FALSE	FALSE	FALSE	FALSE	FALSE	FALSE	FALSE	FALSE
