# Supplementary material for: Analytical and Clinical Evaluation of the STANDARD M10 Arbovirus Panel for Dengue Detection, Serotyping, and Multiplex Arboviral Screening in the Americas
Source: Diagnostics (Basel). 2026 Jun 11;16(12):1799. doi: 10.3390/diagnostics16121799 (PMC13297785; doi:10.3390/diagnostics16121799)
Supplement: Supplementary file 1 [file diagnostics-16-01799-s001.zip › Supplementary Table S2 - Analytical_LoD_Performance_M10_vs_CDC.xlsx]

## Sheet: Sheet 1 - Supplementary_Analyti
Analytical_Performance M10 vsCDC
Virus	Dilution_PFU_ml	Ct_M10	Ct_CDC
ZIKV	625	22.86	21.8
ZIKV	125	25.42	23.9
ZIKV	25	27.98	26.2
ZIKV	5	29.98	28.5
ZIKV	1	31.75	30.7
CHIKV	625	30.3	24.2
CHIKV	125	32.5	26.6
CHIKV	25	35.8	29.1
CHIKV	20	36.4	29.2
CHIKV	15	NEGATIVE	29.5
CHIKV	5	NEGATIVE	30.9
CHIKV	1	NEGATIVE	33.1
YFV	625	24.42	28.17
YFV	125	26.52	30.14
YFV	25	29.11	32.25
YFV	5	31.68	34.1
YFV	1	35.9	NEGATIVE
WNV	625	26.61	23.6
WNV	125	29.93	26.2
WNV	25	32.29	28.2
WNV	5	35.73	29.8
WNV	1	35.95	33.6
DENV1	625	21.9	23.23
DENV1	125	24.17	26.51
DENV1	25	26.65	28.99
DENV1	5	29.83	33.38
DENV1	1	32.18	NEGATIVE
DENV2	625	28.64	22.34
DENV2	125	30.53	24.23
DENV2	25	32.92	25.99
DENV2	20	34.37	26.5
DENV2	15	NEGATIVE	27.2
DENV2	5	NEGATIVE	28.5
DENV2	1	NEGATIVE	31.05
DENV3	625	17	18.4
DENV3	125	18.7	20.8
DENV3	25	21.2	23.5
DENV3	5	24	26.8
DENV3	1	25.9	29.9
DENV4	625	28.54	24.88
DENV4	125	32.63	27.27
DENV4	25	34.68	28.82
DENV4	20	34.45	29.61
DENV4	15	34.83	32.1
DENV4	5	35.6	33.3
DENV4	1	NEGATIVE	NEGATIVE
