# Supplementary material for: Analytical and Clinical Evaluation of the STANDARD M10 Arbovirus Panel for Dengue Detection, Serotyping, and Multiplex Arboviral Screening in the Americas
Source: Diagnostics (Basel). 2026 Jun 11;16(12):1799. doi: 10.3390/diagnostics16121799 (PMC13297785; doi:10.3390/diagnostics16121799)
Supplement: Supplementary file 1 [file diagnostics-16-01799-s001.zip › Supplementary Table S4 - Regression-based Ct offsets between STANDARD M10 and CDC RT qPCR.xlsx]

## Sheet: Sheet1
Supplementary Table S4 - Regression-based Ct offsets between STANDARD M10 and CDC RT qPCR
Virus	Intercept CDC (Ct)	Slope log₁₀(PFU) CDC (Ct per log)	Δ intercept M10 vs CDC (Ct)	Δ slope log₁₀(PFU) M10 vs CDC (Ct per log)
ZIKV	26.2	−3.2	1.4	0
CHIKV	28.3	−3.2	6.9	−0.9
YFV	31.7	−2.8	−2.8	−1.2
WNV	28.3	−3.4	3.8	−0.1
DENV‑1	28.9	−4.7	−2.6	1
DENV‑2	25.9	−3.1	6.9	−0.5
DENV‑3	23.9	−4.1	−2.5	0.8
DENV‑4	29.3	−4.0	4.1	0.6
Δ intercept values represent the β₂ regression coefficient from the interaction model (systematic vertical offset of the M10 regression line relative to CDC RT-qPCR). These differ from mean per-dilution ΔCt values reported in the main text, which are computed as the arithmetic mean of Ct differences at matched concentrations detected by both platforms.
